# Supplementary material for: Benthic exometabolites and their ecological significance on threatened Caribbean coral reefs
Source: ISME Commun. 2022 Oct 17;2:101. doi: 10.1038/s43705-022-00184-7 (PMC9723752; doi:10.1038/s43705-022-00184-7)
Supplement: Supplementary file 2 — Table S3 [file 43705_2022_184_MOESM2_ESM.xlsx]

## Sheet: TableS1
Metabolite	Non-reef *	Pstrig_control	Pstrig_incubation	Gventa_control	Gventa_incubation	Past_control	Past_incubation	Phom_control	Phom_incubation	Rcrusta_control	Rcrusta_incubation	Ssid_control	Ssid_incubation
2,3-dihydroxybenzoic acid	1.2_0.5	1.5_0.3	1_0.7	1.8_0.5	2.2_0.5	1.6_0.2	1.6_0.3	1.0_0.8	1.7_0.2	0.5_0.7	1.1_0.5	1.4_0.1	1.8_0.7
2,3-dihydroxypropane-1-sulfonate	13190.2_6689.6	9794.0_5509.2	11759.7_9105.7	8328.9_14344.2	7152.03_11739.6	8523.6_6262.1	10433.2_10736.7	11895.7_9131.0	12594.6_8155.7	3737.6_3763.7	8772.7_7097.9	21212.4_7187.0	12868.5_10024.4
3-mercaptoproprionate	1.8_1.7	0.9_0.9	1.7_1.6	0.4_0	1_0.9	2.8_2.1	2.1_1.4	2.5_2.1	0.7_0.7	2.8_2.3	1.07_1.06	1.8_1.2	2.7_1.3
4-aminobenzoic acid	32.5_2.7	32.4_5.8	32.8_3.9	42.5_14.5	37.4_4.04	37.1_1.5	33.2_5.0	29.4_1.7	30.2_3.2	37.8_2.7	32.3_3.05	31.1_2.1	29.6_4.4
4-hydroxybenzoic acid	26.1_7.3	22.7_7.5	29.1_6.9	30.0_7.0	36.3_7.7	58.6_12.4	34.8_4.1	23.5_2.2	32.5_4.8	24.2_6.7	28.5_4.3	26.7_6.7	29.4_4.07
5ʹ – Methylthioadenosine	0.5_0.4	0.5_0.09	0.7_0.2	0.6_0.2	1.5_1.1	0.8_0.09	1.4_0.6	1.6_0.2	1.9_0.2	0.7_0.1	0.9_0.2	0.7_0.2	0.7_0.2
b-Nicotinamide adenine dinucleotide hydrate (NADH)	3.0_2.3	0.2_0	1.1_1.2	2.4_2.6	4.0_2.1	2.6_2.1	2.8_2.01	1.0_0.7	2.5_2.3	0.8_1.07	3.9_3.04	0.4_0.3	1.1_1.1
adenosine	15.1_22.4	18.6_15.6	15.6_4.1	48.0_37.0	46.7_18.1	17.4_5.2	24.9_11.8	62.7_10.9	71.9_15.07	12.2_3.1	23.3_5.6	26.7_6.5	26.4_7.4
biotin	1_0.3	1.04_0.08	0.9_0.4	1.2_0.2	0.6_0.6	1.04_0.02	0.8_0.5	1.1_0.08	1.08_0.1	1.1_0.1	0.9_0.6	0.7_0.5	0.6_0.8
caffeine	31.7_36.2	31.5_9.4	46.5_8.6	30.6_14.03	51.4_13.8	18.5_3.7	16.6_2.2	30.7_5.05	38.8_9.8	45.2_21.3	192.01_73.8	35.2_8.2	76.03_42.02
chitobiose	1625.5_1361.8	1674.3_1568.9	1160.7_1175.2	567.2_802.8	2478.6_3138.5	8873.9_5371.1	103.7_0	103.7_0	1038.5_1095.4	2886.6_4820.1	3292.5_4037.8	103.7_0	526.3_1035.2
chitotriose	34.8_59.2	39.2_58.5	5.5_0	25.1_3	21.3_25.3	5.5_0	22.08_40.7	34.9_50.9	27.1_38.4	16.6_19.2	11.9_15.7	58.5_91.8	27.09_53.0
citric acid	4488.6_3416.8	3236.2_2779.3	4512.6_2779.1	4264.2_3699.5	2101.6_2384.7	6567.6_5676.4	7327.01_3855.8	2419.5_2097.7	5869.8_4363.2	3285.06_3665.4	4495.3_2511.5	3700.7_1783.5	2479.7_2994.8
guanosine	5.1_7.5	5.03_7.9	9.8_6.01	14.7_6.4	56.6_15.9	0.5_0	17.0_8.9	25.7_6.8	37.8_16.9	2.04_2.7	13.8_5.9	10.6_4.2	17.3_8.3
inosine	7.3_3.5	5.3_4.2	9.03_1.1	12.4_3.9	106.01_73.8	6.5_5.5	10.9_3.0	8.3_1.7	21.6_18.6	5.4_4.4	9.2_2.4	5.9_4.8	7.3_1.1
isoleucine	326.1_213.6	230.4_287.2	488.6_249.4	159.8_228.1	1475.7_765.2	281.3_254.2	371.9_105.5	471.8_140.4	767.8_581.8	447.2_86.2	1259.4_629.4	314.4_254.8	373.1_192.7
glutathione	496.2_316.9	597.4_592.8	572.7_167.4	888.4_258.1	681.5_326.9	711.08_98.8	1291.0_621.9	651.9_288.9	754.6_431.3	813.0_25.1	1388.8_561.6	615.3_200.8	629.2_201.3
kynurenine	1.8_1.7	4.6_1.5	9.4_2.2	6.05_4.3	31.4_6.4	5.3_3.2	9.6_3.8	4.7_0.7	5.7_0.7	7.4_0.9	28.2_9.8	4.8_1.2	6.5_1.9
leucine	253.6_186.5	268.3_217.9	386.9_226.3	381.9_354.6	716.5_135.4	257.3_137.7	132.6_97.5	286.2_100.2	400.6_370.6	382.3_55.9	723.7_487.2	256.4_95.2	159.8_130.3
tyrosine	354.9_73.9	288.7_50.2	442.3_116.8	488.6_282.0	2076.9_1094.04	477.5_39.3	316.1_32.9	376.7_18.5	732.0_736.0	412.9_26.0	712.2_202.08	321.9_46.0	315.09_33.2
malic acid	12673.3_4074.6	10582.6_2037.3	13056.6_2655.08	11979.1_4706.1	14532.8_1586.1	17705.5_2464.8	10577.8_3951.2	966.0_1553.3	14248.1_1869.2	9946.4_2462.4	12448.9_2485.7	12692.4_2920.3	11428.4_3969.7
n-acetyl muramic acid	10.7_10.1	3.5_0	7.9_6.9	8.5_8.7	9.3_9.6	27.05_21.9	6.2_6.6	3.5_0	14.4_12.0	3.5_0	6.04_6.3	10.8_12.7	9.4_6.9
pantothenic acid	1.3_0.8	1.5_0.08	2.7_0.9	1.9_0.3	9.7_4.05	1.3_1.2	17.7_4.5	1.8_0.4	5.6_1.8	1.4_1.4	2.7_0.5	1.5_1.2	3.01_1.3
phenylalanine	100.6_41.9	87.3_26.07	117.0_22.4	138.5_90.6	715.06_336.6	94.6_20.7	63.9_19.2	119.1_8.3	144.2_40.4	103.5_6.2	295.6_112.2	104.9_23.5	86.4_24.7
riboflavin	0.8_0.2	0.5_0.04	0.8_0.2	0.2_0.3	1_0.3	0.3_0.3	1.4_0.4	0.6_0.2	1.06_0.8	0.3_0.3	1.9_1.5	0.2_0.3	1.5_1.0
s-5'-adenosyl-L-homocysteine	0.5_0.4	0.2_0.2	0.4_0.3	0.4_0.5	0.6_0.6	0.1_0	0.7_0.6	0.5_0.4	0.9_0.8	0.1_0	0.7_0.5	0.3_0.3	0.5_0.4
sodium taurocholate	12.5_3.6	13.1_1.06	10.7_1.7	19.9_2.9	17.2_2.03	11.1_1.07	10.5_2.2	8.5_0.5	9.9_1.5	10.3_0.2	8.6_1.8	16.7_1.0	14.1_1.1
syringic acid	25.2_39.09	47.2_39.3	10.3_20.7	29.6_48.1	66.7_51.1	96.1_5.0	48.0_53.6	30.0_48.8	63.1_48.2	19.9_31.4	67.3_34.6	23.9_38.2	47.0_35.7
thymidine	19.1_16.3	13.6_11.7	25.0_20.6	32.6_29.0	15.8_19.0	31.5_7.0	14.8_23.0	13.4_11.4	25.8_22.7	20.0_19.5	22.4_17.0	9.4_15.9	21.8_11.6
tryptamine	4.8_7.7	5.6_8.9	5.3_7.6	7.03_11.5	5.8_8.4	4.9_7.8	12.7_6.09	5.4_8.7	12.9_10.8	0.4_0	3.03_6.4	0.4_0	9.9_10.9
tryptophan	59.4_22.8	48.06_19.6	58.7_19.5	72.4_35.5	192.7_98.9	25.3_10.9	27.5_8.06	64.2_9.6	51.02_20.7	65.9_14.8	158.9_99.7	63.3_24.3	54.7_14.9
xanthine	69.3_55.5	49.1_47.1	127.1_66.1	134.6_102.4	177.04_150.4	141.5_54.3	201.7_89.7	124.8_54.4	61.1_61.4	70.4_42.9	77.7_65.4	119.1_89.0	74.03_57.08
xanthosine	7.5_4.7	5.8_4.9	8.8_4.7	10.0_9.6	10.7_5.5	13.1_1.6	8.7_4.3	7.1_6	9.9_4.9	7.6_6.8	8.4_4.4	9.3_0.9	8.2_0.8
indole-3-acetic acid	0.5_0	0.5_0	0.5_0	0.5_0	111.4_156.3	0.5_0	0.5_0	0.5_0	0.5_0	0.5_0	0.5_0	0.5_0	0.5_0
	* values in each cell indicate the average concentration across biological replicates_standard deviation across biological replicates
	values of '0' were replaced with 1/5 of the limit of detection for that metabolite
	Concentrations are presented in picomolar (pM)
Species Abbreviation Key
Pstrig	Pseudodiploria strigosa
Gventa	Gorgonia ventalina
Past	Porites astreoides
Phom	Plexaura homomalla
Rcrusta	Ramicrusta textilis
Ssid	Siderastrea siderea
