# Supplementary material for: Benthic exometabolites and their ecological significance on threatened Caribbean coral reefs
Source: ISME Commun. 2022 Oct 17;2:101. doi: 10.1038/s43705-022-00184-7 (PMC9723752; doi:10.1038/s43705-022-00184-7)
Supplement: Supplementary file 3 — Table S5 [file 43705_2022_184_MOESM3_ESM.xlsx]

## Sheet: TableS5_Mummichog_Pathway_Enric
	Pathway total	Hits.total (total number of hits from my data)	Hits.sig (number of those hits that are considered significant)	Expected (expected # of empirical hits in the pathway)	FET (Fisher's exact p-value for pathway)	EASE	Gamma (Gamma adjusted p-value)	Emp.Hits	Empirical (empirical p value for the pathway)	Pathway Number	Cpd.Hits	Additional Cpd.Hits
Indoles	66	27	18	8.1118	0.638	0.77395	0.038403	59	0.59	P1	Indoleacetic acid;3-Methylindole;Indole;5-Hydroxytryptophol;5-Methoxytryptophol;3-Indolebutyric acid;5-Methoxytryptophan;5-Hydroxyindoleacetaldehyde;N-Methyltryptamine;Indole-5,6-quinone;Adrenochrome;Indole-3-methyl acetate;(Indol-3-yl)acetamide;4,21-Dehydrogeissoschizine;5,6-Indolequinone-2-carboxylic acid;5-Methoxyindoleacetaldehyde;Acremoauxin A;Ethyl 3-indoleacetate
Ketones	33	17	11	4.0559	0.71011	0.85291	0.054214	68	0.68	P2	Oxoamide;Pseudooxynicotine;Dopamine quinone;2-Acetylpyrazine;5-O-Methylembelin;6-Hydroxypseudooxynicotine;2,6-Dihydroxypseudooxynicotine;Embelin;Ethyl 4-oxocyclohexanecarboxylate;Harzianopyridone;Mearsine
Benzenediols	19	14	9	2.3352	0.72212	0.87118	0.059415	51	0.51	P3	Epinephrine;Dopamine;Norepinephrine;6-Hydroxydopamine;5-Hydroxydopamine;Methyldopa;5-(3',4'-Dihydroxyphenyl)-gamma-valerolactone;4-ethenylbenzene-1,2-diol;3,4,6-Trichlorocatechol;Xi-Norepinephrine
Anilides	15	2	2	1.8436	0.45943	0.89606	0.068072	0	0	P4	N-Acetylarylamine;4-Acetamidobenzaldehyde
Phenylpropylamines	8	2	2	0.98325	0.45943	0.89606	0.068072	35	0.35	P5	Acetyl-N-formyl-5-methoxykynurenamine;Kynuramine
Fluorenes	6	2	2	0.73744	0.45943	0.89606	0.068072	2	0.02	P6	2-Acetamidofluorene;Fluorene
Indolizidines	3	2	2	0.36872	0.45943	0.89606	0.068072	21	0.21	P7	Castanospermine;Lentiginosine
Amines	31	12	7	3.8101	0.84452	0.94421	0.094298	65	0.65	P8	1-Methylhistamine;3-Methylhistamine;2-Phenylacetamide;Ritalinic acid;Histidinal;N-Acetyltranylcypromine;Otonecine
Piperidines	10	5	3	1.2291	0.80665	0.96001	0.10871	45	0.45	P9	N-Methyl-1-deoxynojirimycin;Calystegine B2;Anapheline
Tetrahydroisoquinolines	13	9	5	1.5978	0.87221	0.96412	0.11341	86	0.86	P10	Cotarnine;Gigantine;Heliamine;Lophophorine;Protoemetine
Pyridoxines	3	3	2	0.36872	0.75565	0.96653	0.11645	53	0.53	P11	Pyridoxine;Ginkgotoxin
Organic carbonic acids	12	3	2	1.4749	0.75565	0.96653	0.11645	1	0.01	P12	Biuret;Ethyl 3-(carbamoylamino)propanoate;N-Methylurea
Piperidinones	5	3	2	0.61453	0.75565	0.96653	0.11645	79	0.79	P13	Cycloheximide;Piperidione
Hydroxy acids	9	3	2	1.1062	0.75565	0.96653	0.11645	0	0	P14	3-Propylmalate;Ethyl (R)-3-hydroxyhexanoate
Azoles	23	3	2	2.8268	0.75565	0.96653	0.11645	5	0.05	P15	S-4-Hydroxymephenytoin;Thiourocanic acid
Delta valerolactones	10	3	2	1.2291	0.75565	0.96653	0.11645	45	0.45	P16	Enicoflavine;Gentioflavine
Harmala alkaloids	10	3	2	1.2291	0.75565	0.96653	0.11645	25	0.25	P17	Harmine;Strictosidine aglycone
Pyridines	52	17	9	6.3911	0.9388	0.9788	0.13631	70	0.7	P18	4-Pyridoxic acid;4-Pyridoxolactone;2-Cyanopyridine;2-Ethylisonicotinicacid;Cantleyine;Nicotine-N-oxide;Nornicotine;Rhexifoline;(S)-6-Hydroxynicotine
Lactones	14	6	3	1.7207	0.91082	0.98479	0.15069	50	0.5	P19	5-Hexyltetrahydro-2-oxo-3-furancarboxylic acid;Artabsin;L-Galactono-1,4-lactone;L-Rhamnono-1,4-lactone
Indolyl carboxylic acids	13	6	3	1.5978	0.91082	0.98479	0.15069	75	0.75	P20	Indole-3-propionic acid;alpha-Hydroxy-1-methyl-1H-indole-3-propanoic acid;5-Hydroxyindolepyruvate
Quinolones	11	6	3	1.352	0.91082	0.98479	0.15069	0	0	P21	Quinoline-4,8-diol;5,8-Dihydroxy-3,4-dihydrocarbostyril;Dihydroxyquinoine;Quinoline-2,8-diol
Quinolines	21	4	2	2.581	0.89878	0.98923	0.16549	1	0.01	P22	4,6-Dihydroxyquinoline;Japonine
Benzofurans	13	4	2	1.5978	0.89878	0.98923	0.16549	0	0	P23	Benzofuran;Dibenzofuran
Isoindolines	7	4	2	0.86034	0.89878	0.98923	0.16549	64	0.64	P24	Cichorine;Phthalimide
Carboxylic acids	58	13	6	7.1286	0.97212	0.99321	0.18498	44	0.44	P25	N-Acetylputrescine;N-(3-Methylbutyl)acetamide;Tetraacetylethylenediamine;5-Carboxy-2-oxohept-3-enedioate;Cycloheptanecarboxylic acid;Succinimide
Glycosyl compounds	57	17	8	7.0057	0.97899	0.9941	0.19087	73	0.73	P26	Linamarin;Prunasin;Sambunigrin;Indican;Futalosine;Heterodendrin;Lotaustralin;Syringin
Organic phosphoric acids	27	5	2	3.3185	0.9602	0.99654	0.21285	2	0.02	P27	Glycerol 1-phosphoserine;L-Histidinol phosphate;N-Phosphotaurocyamine;Propanoyl phosphate;sn-Glycero-3-phosphoserine
Carbonyl compounds	14	5	2	1.7207	0.9602	0.99654	0.21285	8	0.08	P28	4-Hydroxy-3-methylacetophenone;4-Nitroacetophenone
Butyrophenones	7	5	2	0.86034	0.9602	0.99654	0.21285	77	0.77	P29	L-Kynurenine;N-Formyl-L-kynurenine
Pyridinecarboxylic acids	8	5	2	0.98325	0.9602	0.99654	0.21285	0	0	P30	Niacinamide;N1-Methyl-2-pyridone-5-carboxamide;N1-Methyl-4-pyridone-3-carboxamide;Picolinamide
Hydropyridines	17	5	2	2.0894	0.9602	0.99654	0.21285	12	0.12	P31	2,3,6-Trihydroxypyridine;2,6-Dihydroxypyridine;Ammodendrine
Aldehydes	21	6	2	2.581	0.98488	0.99889	0.25786	69	0.69	P32	2-Hydroxy-5-methyl-cis,cis-muconic semialdehyde;N-(3-Acetamidopropyl)-4-aminobutanal
Keto acids	20	9	3	2.4581	0.99339	0.99926	0.27358	19	0.19	P33	2-Keto-6-acetamidocaproate;DMGV;2-Hydroxy-6-keto-2,4-heptadienoate
Alkaloids	48	19	7	5.8995	0.99874	0.99976	0.31404	74	0.74	P34	Cotinine N-oxide;Pilocarpine;Ajmaline;trans-3-Hydroxycotinine;Hygrine;Samandarine;Tropinone
Pyrimidines	132	27	11	16.224	0.99906	0.99976	0.31507	75	0.75	P35	Butalbital;Zalcitabine;Aprobarbital;TMP;4-Amino-2-methyl-5-phosphomethylpyrimidine;4-Amino-5-hydroxymethyl-2-methylpyrimidine;CDP-abequose;CDP-ribitol;Ectoine;Thiamine acetic acid;UDP-6-sulfoquinovose;UDP-N-acetylmuramoyl-L-alanine
Naphthalenes	51	8	2	6.2682	0.99796	0.99989	0.34061	36	0.36	P36	1-Hydroxy-2-naphthoate;1-Naphthylamine;Carbaryl
Alcohols and polyols	36	11	2	4.4246	0.99991	1	0.448	46	0.46	P37	3-Dehydroshikimate;trans-Cyclohexane-1,2-diol
Organooxygen compounds	133	22	6	16.347	0.99998	1	0.4632	67	0.67	P38	Formyl-5-hydroxykynurenamine;3-Hydroxykynurenamine;4-Guanidinobutanal;5-Methyl-5,6,7,8-tetrahydromethanopterin;cis-1,2-Dihydro-3-ethylcatechol;Desulfoglucotropeolin;D-Ribitol 5-phosphate;Glucosamine 1-phosphate;L-Fuculose 1-phosphate;Mycosporine;N-Acetyl-mannosamine;(S,S)-Butane-2,3-diol
Purines	152	15	3	18.682	0.99998	1	0.4779	8	0.08	P39	1-Methyladenine;3-Methyladenine;7-Methylxanthosine;cis-Zeatin;Didanosine;N6-(delta2-Isopentenyl)-adenine
Organic dicarboxylic acids	27	12	2	3.3185	0.99997	1	0.47981	15	0.15	P40	2-Octenedioic acid;Acetylenedicarboxylate
Organonitrogen compounds	55	13	2	6.7598	0.99999	1	0.5098	20	0.2	P41	4-Methylthiobutanaldoxime;5-Methylthiopentanaldoxime;7-Methylthioheptanaldoxime;8-Methylthiooctanaldoxime;9-Methylthiononanaldoxime;N-(Acetyloxy)benzenamine
Phenylacetic acids	19	14	2	2.3352	1	1	0.53809	74	0.74	P42	Homovanillic acid;Phenylacetic acid;Cyclandelate
Benzenes	294	56	19	36.134	1	1	0.60075	82	0.82	P43	Phenylpyruvic acid;4-Hydroxyphenylpyruvic acid;Phenylpropanolamine;5-Phenylvaleric acid;3-Methylphenylacetic acid;N-Methyltyramine;p-Octopamine;Felbamate;Levonordefrin;Benzeneacetonitrile;Benzenepropanenitrile;Ethyl-N-ethylanthranilic acid;3,4-Dimethoxyphenylethylamine;Ethylbenzene;p-Xylene;N-hydroxy-4-aminobiphenyl;D-synephrine;1,1-dimethyl-3-phenyl-urea;2-Methoxy-5-nitroaniline;3-Isopropylcatec…
Phenols	102	54	16	12.536	1	1	0.66693	83	0.83	P44	3-Methoxytyramine;Acetaminophen;Aspirin;Phenylephrine;3-Methoxy-4-hydroxyphenylglycolaldehyde;Vanillylamine;2-Methoxy-4-vinylphenol;5'-(3'-Methoxy-4'-hydroxyphenyl)-gamma-valerolactone;4-Hydroxy-3-methoxybenzenemethanol;Phenyl acetate;2-Aminophenol;5-Hydroxyconiferaldehyde;Aspidinol;Gingerol;Normetanephrine;p-Hydroxyprimidone;Propoxur;Sinapoyl aldehyde;SYRINGALDEHYDE;Tetrachlorohydroquinone
Amino acids and peptides	9010	433	37	1107.4	1	1	1	100	1	P45	L-Tyrosine;L-Phenylalanine;N6-Acetyl-L-lysine;2-Methylbutyrylglycine;3-Methylcrotonylglycine;N-Acetyl-L-phenylalanine;Isovalerylglycine;Hexanoylglycine;Isovalerylalanine;Glycylleucine;Phenylacetylglycine;Capryloylglycine;Phenylpropionylglycine;Valerylglycine;Suberylglycine;Tiglylglycine;N6,N6,N6-Trimethyl-L-lysine;Isovalerylsarcosine;N-Carboxyethyl-g-aminobutyric acid;2-Phenylglycine;Beta-Tyrosin…
Heterocyclic compounds	22	2	1	2.7039	0.89633	1	1	34	0.34	P46	Aceclidine
Disaccharides	16	11	1	1.9665	1	1	1	9	0.09	P47	Sucrose 6-phosphate
Monosaccharides	157	41	3	19.296	1	1	1	100	1	P48	N-Acetyl-D-glucosamine;Glucosamine 6-phosphate;Digitalose;N-Acetylmuramic acid 6-phosphate;Sinalbin
Benzoic acids	141	75	16	17.33	1	1	1	100	1	P49	Monoisobutyl phthalic acid;4-Ethylbenzoic acid;Monomethyl phthalate;3,4-Dimethylbenzoic acid;Formylanthranilic acid;Benzocaine;2,3-Diaminosalicylic acid;Monobutylphthalate;4-Methylbenzoic acid;Methyl n-acetylanthranilate;Methyl n-formylanthranilate;2-(Methylamino)benzoic acid;Ethyl benzoate;Methyl benzoate;Methyl N-methylanthranilate;3,4-Dimethoxybenzoic acid;Diethyl phthalic acid;Mono-(2-ethyl-5…
Benzamides	1621	1318	11	199.23	1	1	1	100	1	P50	Hippuric acid;Methyl hippurate;p-Methylhippuric acid;Tranexamic Acid;Hexafluronium;Dimenhydrinate;Ergoloid mesylate;Oxtriphylline;Sodium stibogluconate;Alanyl-Tryptophan;Cyanidin-3-arabinoside;Cyanidin-3-galactoside;Peonidin-3-galactoside;4-Methoxyphenylethanol sulfate;Cavipetin E;m-Hydroxydiphenyldimercury(1+);Lansimide 2;Methylhippuric acid;Peptide;DNA;Acyl-CoA;RNA;Carboxylate;tRNA;L-Amino acid…	(Glc)1 (GlcNAc)1 (Cer)1;(Gal)4 (GalNAc)1 (Glc)1 (GlcNAc)1 (LFuc)1 (Cer)1;GD1a;GT1a;GD2;GD1b;GT1b;GQ1b;GT3;GT2;GT1c;GQ1c;GP1c;GM1b;GD1c;GT1aalpha;GQ1balpha;(GlcNAc)1 (Ino-P)1;(GlcN)1 (Ino-P)1;(GlcN)1 (Ino(acyl)-P)1;(GlcN)1 (Ino(acyl)-P)1 (Man)1;(GlcN)1 (Ino(acyl)-P)1 (Man)1 (EtN)1 (P)1;(GlcN)1 (Ino(acyl)-P)1 (Man)2 (EtN)1 (P)1;(GlcN)1 (Ino(acyl)-P)1 (Man)3 (EtN)1 (P)1;(Xyl)1 (Ser)1;(Gal)1 (Xyl)1 (…
Oxepanes	5	2	1	0.61453	0.89633	1	1	3	0.03	P51	PR Toxin
Sulfonic acids	6	1	1	0.73744	0.67788	1	1	9	0.09	P52	Sulfoacetaldehyde
Imidazoles	19	3	1	2.3352	0.96666	1	1	19	0.19	P53	N1-(alpha-D-ribosyl)-5,6-dimethyl-benzimidazole
Beta-keto acids	8	4	1	0.98325	0.98929	1	1	7	0.07	P54	3-Dehydrocarnitine
Pterins	30	4	1	3.6872	0.98929	1	1	0	0	P55	2'-Deoxysepiapterin
Gamma-keto acids	3	1	1	0.36872	0.67788	1	1	0	0	P56	3-Succinoylpyridine
Aromatic heteropolycyclic compounds	54	5	1	6.6369	0.99656	1	1	18	0.18	P57	Cephaeline;Codeinone;Emetine
Indolecarboxylic acids	8	2	1	0.98325	0.89633	1	1	0	0	P58	Indole-3-carboxylic acid;Indole-5-carboxylic acid
Bilirubins	8	2	1	0.98325	0.89633	1	1	9	0.09	P59	15,16-Dihydrobiliverdin;(3Z)-Phycoerythrobilin
Organic phosphonic acids	11	1	1	1.352	0.67788	1	1	9	0.09	P60	Phosphonoacetaldehyde
Pyrrolines	6	1	1	0.73744	0.67788	1	1	0	0	P61	Ethosuximide
Anilines	11	1	1	1.352	0.67788	1	1	0	0	P62	N,N-Dimethyl-1,4-phenylenediamine
Protoberberine alkaloids	5	1	1	0.61453	0.67788	1	1	9	0.09	P63	(S)-Scoulerine
Isoquinolines	16	4	1	1.9665	0.98929	1	1	19	0.19	P64	Salutaridine;(S)-Coclaurine;(S)-Norcoclaurine
Benzimidazoles	13	2	1	1.5978	0.89633	1	1	11	0.11	P65	Dimethylbenzimidazole
Phenylacetaldehydes	4	4	1	0.49163	0.98929	1	1	18	0.18	P66	4-Hydroxyphenylacetaldehyde
Anthracenes	24	3	1	2.9498	0.96666	1	1	15	0.15	P67	Anthracene
Indolines	7	4	1	0.86034	0.98929	1	1	7	0.07	P68	3-Methyldioxyindole
Acetophenones	8	4	1	0.98325	0.98929	1	1	22	0.22	P69	Cathinone
Heteroaromatic compounds	6	1	1	0.73744	0.67788	1	1	0	0	P70	1,4-Ipomeadiol
Beta lactams	32	2	1	3.933	0.89633	1	1	9	0.09	P71	Deacetoxycephalosporin C;Deacetylcephalosporin C
Phenylpropenes	5	3	1	0.61453	0.96666	1	1	44	0.44	P72	Methyleugenol
Naphthopyranones	3	1	1	0.36872	0.67788	1	1	0	0	P73	Nabilone
Aminotriazines	9	1	1	1.1062	0.67788	1	1	9	0.09	P74	N-Isopropylammelide
Morpholines	6	2	1	0.73744	0.89633	1	1	54	0.54	P75	Phendimetrazine
Benzoxazines	10	3	1	1.2291	0.96666	1	1	6	0.06	P76	2,4-Dihydroxy-7-methoxy-2H-1,4-benzoxazin-3(4H)-one
Benzopyrans	45	7	1	5.5308	0.99965	1	1	63	0.63	P77	2,3-Dihydro-6-methoxy-2,2-dimethyl-4H-1-benzopyran-4-one
Triazines	5	1	1	0.61453	0.67788	1	1	9	0.09	P78	Ammelide
Phenethylamines	4	1	1	0.49163	0.67788	1	1	9	0.09	P79	Chlorphentermine
Benzophenanthridine alkaloids	6	3	1	0.73744	0.96666	1	1	9	0.09	P80	10-Hydroxydihydrosanguinarine;Dihydrochelirubine;Macarpine
Halohydrins	3	1	1	0.36872	0.67788	1	1	9	0.09	P81	2-Chloroethanol
Diazines	9	2	1	1.1062	0.89633	1	1	3	0.03	P82	2,3-Diethylpyrazine
N-alkylpyrrolidines	5	1	1	0.61453	0.67788	1	1	16	0.16	P83	N-(3-acetamidopropyl)pyrrolidin-2-one
Tetrapyrroles	21	6	1	2.581	0.9989	1	1	9	0.09	P84	Divinyl chlorophyllide a;Pheophorbide a;Primary fluorescent chlorophyll catabolite;Pyropheophorbide a;Siroheme;Sirohydrochlorin
Halophenols	6	2	1	0.73744	0.89633	1	1	9	0.09	P85	2,4,5-Trichlorophenol;4-Chlorophenol
Phenanthrenes	13	2	1	1.5978	0.89633	1	1	9	0.09	P86	7-O-Acetylsalutaridinol;Phenanthrene-3,4-diol
Xylenes	3	2	1	0.36872	0.89633	1	1	0	0	P87	m-Xylene;o-Xylene
Allyl-type 1,3-dipolar organic compounds	4	2	1	0.49163	0.89633	1	1	17	0.17	P88	Ethylnitronate
Aliphatic heteropolycyclic compounds	6	4	1	0.73744	0.98929	1	1	77	0.77	P89	Ecgonine
Oxanes	3	2	1	0.36872	0.89633	1	1	11	0.11	P90	beta-Cymaropyranose
Pyrrolizines	5	4	1	0.61453	0.98929	1	1	71	0.71	P91	NSC697380
